# Supplementary material for: A Pilot Randomized Controlled Clinical Trial Comparing Piezo Versus Conventional Rotary Surgery for Removal of Impacted Mandibular Third Molars
Source: Bioengineering (Basel). 2022 Jun 25;9(7):276. doi: 10.3390/bioengineering9070276 (PMC9311873; doi:10.3390/bioengineering9070276)
Supplement: Supplementary file 1 [file bioengineering-09-00276-s001.zip]

Archive with 1 entries (1 files):
- bioengineering-1757567-supplementary.pdf
